# Supplementary material for: CD8+ T Cells Mediate Lethal Lung Pathology in the Absence of PD-L1 and Type I Interferon Signalling following LCMV Infection
Source: Viruses. 2024 Mar 1;16(3):390. doi: 10.3390/v16030390 (PMC10975266; doi:10.3390/v16030390)
Supplement: Supplementary file 1 [file viruses-16-00390-s001.zip]

Archive with 1 entries (1 files):
- viruses-2887994-supplementary.pdf
